# Supplementary material for: Phytochemical Characterization of Citrus-Based Products Supporting Their Antioxidant Effect and Sensory Quality
Source: Foods. 2022 May 25;11(11):1550. doi: 10.3390/foods11111550 (PMC9180594; doi:10.3390/foods11111550)
Supplement: Supplementary file 1 [file foods-11-01550-s001.zip]

Archive with 1 entries (1 files):
- foods-1725770-supplementary.pdf
